# Supplementary material for: Impact of prescription isodose level and collimator selection on dose homogeneity and plan quality in robotic radiosurgery
Source: Strahlenther Onkol. 2021 Dec 9;198(5):484–96. doi: 10.1007/s00066-021-01872-4 (PMC9038902; doi:10.1007/s00066-021-01872-4)
Supplement: Supplementary file 2 — Table S1: Results of the isocentric irradiation of a phantom target with a volume of 0.27ml Table S2: Collimator settings used in the non-isocentric irradiation plans of the four phantom targets and overview of all plan results of the Sequential optimization Table S3: Collimator settings used in the non-isocentric irradiation plans of the four clinical targets and overview of all plan results of the Volo optimization [file 66_2021_1872_MOESM2_ESM.xlsx]

## Sheet: Tabelle1
isocentric irradiation of one phantom target
Plan_Num	Phantom_Num	PTV [mm³]	Mode	Collimator Setting	Collimators [mm]	PIL_result [%]	HI	D_min [Gy]	D_max [Gy]	Coverage [%]	nCI	V_12Gy [Gy]	V_10Gy [Gy]	V_8Gy [Gy]	V_4Gy [Gy]	GI	GM [mm]	Time [min]	Total_MU	n_Beams
1	1	266.04	conformal	1	5	35.8	2.79	20.05	55.87	100	1.21	0.46	0.711	1.125	4.138	3.04116	1.90537	40	13691.9	125
2	1	266.04	conformal	2	7,5	67.5	1.48	20.01	29.63	100	1.02	0.428	0.652	1.019	3.479	3.40715	2.02402	23	5807.5	67
3	1	266.04	conformal	3	10	83.9	1.19	20	23.84	99.68	1.09	0.767	1.094	1.591	4.817	4.71261	2.77461	21	4354	61
4	1	266.04	conformal	4	12,5	91.8	1.09	20.02	21.79	100	1.21	1.429	1.929	2.697	7.485	6.83365	3.81469	20	3779.4	61
5	1	266.04	non-conformal	1	5	35.8	2.79	20.01	55.87	100	1.21	0.463	0.71	1.128	4.142	3.04838	1.91058	40	13690.2	125
6	1	266.04	non-conformal	2	7,5	65.8	1.52	20.01	30.4	100	1.12	0.491	0.732	1.124	3.775	3.35061	2.05558	32	5976.9	125
7	1	266.04	non-conformal	3	10	83.6	1.2	20.02	23.92	100	1.13	0.815	1.158	1.685	5.164	4.72765	2.82152	30	4387.8	125
8	1	266.04	non-conformal	4	12,5	91.8	1.09	20.02	21.79	100	1.2	1.482	2.029	2.843	7.939	7.16632	3.93642	30	3790.2	125
