# Supplementary material for: Impact of prescription isodose level and collimator selection on dose homogeneity and plan quality in robotic radiosurgery
Source: Strahlenther Onkol. 2021 Dec 9;198(5):484–96. doi: 10.1007/s00066-021-01872-4 (PMC9038902; doi:10.1007/s00066-021-01872-4)
Supplement: Supplementary file 3 — Tab. S2 [file 66_2021_1872_MOESM3_ESM.xlsx]

## Sheet: Tabelle1
non-isocentric irradiation of four phantom targets
Plan_Num	Phantom_Num	PTV [mm³]	Mode	Collimator Setting	Collimators [mm]	PIL_plan [%]	PIL_result [%]	HI	D_min [Gy]	D_max [Gy]	Coverage [%]	nCI	V_12Gy [Gy]	V_10Gy [Gy]	V_8Gy [Gy]	GI	GM [mm]	Time [min]	Total_MU	n_Beams
1	1	266.04	sequential	1	5	40	45	2.22	20	44.44	99.68	1	0.334	0.528	0.842	3.00931	1.76479	35	12121.3	130
2	1	266.04	sequential	1	5	50	49.4	2.02	20.03	40.49	100	1	0.361	0.569	0.887	3.16121	1.86081	37	12371.6	141
3	1	266.04	sequential	1	5	60	59.3	1.69	20.02	33.73	100	1	0.425	0.697	1.077	3.71323	2.17163	39	13136.5	154
4	1	266.04	sequential	1	5	70	69.3	1.44	19.99	28.86	98.41	1.02	0.543	0.789	1.234	4.00214	2.33838	40	13863.8	162
5	1	266.04	sequential	1	5	80	79	1.27	20.01	25.32	100	1	0.633	0.914	1.388	4.43835	2.56724	42	14684.5	176
6	1	266.04	sequential	1	5	90	88.7	1.13	20	22.55	100	1	0.74	1.108	1.643	5.18628	2.91393	47	15736.7	202
7	1	266.04	sequential	2	7,5	60	67.9	1.47	20.02	29.46	100	1	0.441	0.677	1.047	3.54983	2.09608	22	5841.5	62
8	1	266.04	sequential	2	7,5	70	69.3	1.44	20	28.86	99.68	1	0.447	0.681	1.062	3.56604	2.10562	22	5833.3	65
9	1	266.04	sequential	2	7,5	80	76.4	1.31	20	26.18	100	1.09	1.251	1.862	2.764	7.36861	3.87764	28	9146.9	92
10	1	266.04	sequential	3	5 & 7,5	40	56	1.79	20.01	35.71	100	1	0.37	0.596	0.925	3.30371	1.94127	33	8724.3	102
11	1	266.04	sequential	3	5 & 7,5	50	57.1	1.75	20.01	35.03	100	1	0.379	0.598	0.938	3.25104	1.92024	31	8237.6	97
12	1	266.04	sequential	3	5 & 7,5	60	62.3	1.61	20	32.1	100	1	0.392	0.64	1	3.46201	2.03499	28	7106.5	86
13	1	266.04	sequential	3	5 & 7,5	70	69.1	1.45	20.02	28.94	100	1	0.472	0.7	1.1	3.63597	2.14392	26	6503.3	76
14	1	266.04	sequential	3	5 & 7,5	80	79.1	1.26	20.01	25.28	100	1	0.566	0.845	1.287	4.19483	2.44049	34	9313.2	118
15	1	266.04	sequential	3	5 & 7,5	90	88.6	1.13	20.02	22.57	100	1	0.782	1.163	1.704	5.39591	3.00355	45	13517.5	176
16	2	547.3	sequential	4	5	90	89.0025	1.12356	20.0058	22.4778	100	1.07861	1.434	2.056	3.053	4.41356	3.33161	62	22957	255
17	2	547.3	sequential	4	5	80	80.3673	1.24429	20.0014	24.8875	100	1.02742	0.974	1.45	2.219	3.55338	2.69265	57	20074	232
18	2	547.3	sequential	4	5	70	70.3392	1.42168	20.0065	28.4429	100	1.03291	0.863	1.316	2.034	3.29735	2.50477	55	19453	219
19	2	547.3	sequential	4	5	60	59.9279	1.66867	20.0059	33.3833	100	1.03291	0.808	1.23	1.922	3.14513	2.38546	53	19189	201
20	2	547.3	sequential	4	5	50	50.0027	1.99989	20.0046	40.007	100	1.03291	0.763	1.164	1.857	3.02832	2.29126	53	19013	196
21	2	547.3	sequential	4	5	40	45.1859	2.21308	20.0023	44.2667	100	1.03473	0.729	1.114	1.794	2.93463	2.21524	51	18905	183
22	2	547.3	sequential	5	7,5	90	89.134	1.12191	20.0056	22.4444	100	1.02194	2.022	2.798	3.99	5.9839	4.16737	42	12125	166
23	2	547.3	sequential	5	7,5	80	79.5543	1.257	20.0079	25.15	100	1.02559	1.668	2.385	3.433	5.22816	3.76357	41	11259	163
24	2	547.3	sequential	5	7,5	70	69.7431	1.43383	20.0063	28.6857	100	1.02194	1.403	2.039	3.002	4.62791	3.40577	38	10551	141
25	2	547.3	sequential	5	7,5	60	59.7396	1.67393	20.0028	33.4833	100	1.02742	1.075	1.64	2.499	3.89146	2.93294	36	9756	128
26	2	547.3	sequential	5	7,5	50	49.8791	2.00485	20.0015	40.1	100	1.03291	0.795	1.208	1.897	3.10619	2.35432	32	8780	97
27	2	547.3	sequential	5	7,5	40	48.4383	2.06448	20.001	41.2917	100	1.05302	0.797	1.204	1.893	3.03993	2.31556	31	8769	95
28	2	547.3	sequential	6	10	80	72.9018	1.37171	20.0031	27.4384	100	1.03473	1.841	2.835	4.286	5.97527	4.18021	31	7550	101
29	2	547.3	sequential	6	10	70	69.9591	1.42941	20.0083	28.6	100	1.05119	1.012	1.551	2.402	3.6487	2.78302	27	5892	78
30	2	547.3	sequential	6	10	60	66.7884	1.49727	20.0066	29.9552	100	1.07313	0.935	1.39	2.106	3.29983	2.53881	26	5544	75
31	2	547.3	sequential	7	5 & 7,5	90	89.3841	1.11877	20.0022	22.3778	100	1.05119	1.461	2.094	3.06	4.59304	3.41632	62	17359	248
32	2	547.3	sequential	7	5 & 7,5	80	80.4934	1.24234	20.0026	24.85	100	1.02742	1.098	1.592	2.391	3.80783	2.87484	55	16790	199
33	2	547.3	sequential	7	5 & 7,5	70	69.8235	1.43218	20.0094	28.6571	100	1.04022	0.925	1.414	2.158	3.4464	2.62426	54	15336	202
34	2	547.3	sequential	7	5 & 7,5	60	59.9129	1.66909	20.0009	33.3833	100	1.03656	0.852	1.27	1.978	3.20459	2.43538	52	12695	189
35	2	547.3	sequential	7	5 & 7,5	50	49.8746	2.00503	20.0047	40.11	100	1.0457	0.762	1.163	1.821	2.98951	2.26872	44	10854	141
36	2	547.3	sequential	7	5 & 7,5	40	48.1812	2.0755	20.0052	41.5208	100	1.03473	0.738	1.138	1.784	2.97703	2.25046	42	10888	139
37	2	547.3	sequential	8	IRIS (5 ... 10)	90	90.3994	1.1062	20.0034	22.1278	100	1.02925	2.218	3.066	4.363	6.41918	4.39752	42	13398	149
38	2	547.3	sequential	8	IRIS (5 ... 10)	80	80.0787	1.24877	20.0047	24.9813	100	1.0457	1.511	2.209	3.24	4.81818	3.548	35	10159	117
39	2	547.3	sequential	8	IRIS (5 ... 10)	70	69.7302	1.4341	20.0026	28.6857	100	1.05302	1.06	1.582	2.373	3.69618	2.81896	28	6950	86
40	2	547.3	sequential	8	IRIS (5 ... 10)	60	58.5068	1.7092	20.0033	34.1897	100	1.05667	0.882	1.319	1.997	3.22837	2.46983	30	7605	96
41	3	2156.16	sequential	9	7,5	90	87.6905	1.14037	20.0044	22.8125	100	1.09184	4.692	6.546	9.922	3.69669	4.50753	66	21629	260
42	3	2156.16	sequential	9	7,5	80	79.1754	1.26302	20.0043	25.2658	100	1.03247	3.314	4.836	7.381	3.14106	3.76247	64	19327	260
43	3	2156.16	sequential	9	7,5	70	70.9808	1.40883	20.0046	28.1831	100	1.00278	2.726	4.082	6.36	2.88529	3.39813	61	18273	243
44	3	2156.16	sequential	9	7,5	60	60.5331	1.65199	20.0062	33.05	100	1.00835	2.521	3.849	6.127	2.76219	3.23933	60	18200	230
45	3	2156.16	sequential	9	7,5	50	53.4516	1.87085	20.004	37.4245	100	1.00788	2.404	3.718	5.989	2.70318	3.15797	58	18188	214
46	3	2156.16	sequential	10	10	90	85.9988	1.16281	20.0047	23.2616	100	1.19852	5.86	8.065	11.557	3.9555	4.95007	57	14686	250
47	3	2156.16	sequential	10	10	80	79.5392	1.25724	20.0041	25.15	100	1.02226	4.265	5.978	8.693	3.69056	4.40279	54	12895	237
48	3	2156.16	sequential	10	10	70	70.0109	1.42835	20.0031	28.5714	100	1.00603	3.765	5.378	7.984	3.47349	4.13112	51	12417	214
49	3	2156.16	sequential	10	10	60	59.9951	1.6668	20.0034	33.3417	100	1.00557	3.401	4.918	7.381	3.26292	3.87963	50	12086	206
50	3	2156.16	sequential	10	10	50	49.6656	2.01347	20.0053	40.28	100	1.01299	3.044	4.454	6.776	3.02656	3.59365	48	11753	189
51	3	2156.16	sequential	10	10	40	39.8915	2.5068	20.0056	50.15	100	1.00417	2.499	3.823	5.99	2.76166	3.23414	44	11374	159
52	3	2156.16	sequential	11	12,5	90	88.7196	1.12715	20.0068	22.5506	100	1.09091	8.023	10.717	14.771	5.47321	6.28894	45	11134	209
53	3	2156.16	sequential	11	12,5	80	79.0911	1.26437	20.003	25.2911	100	1.03061	6.581	9.077	12.72	5.05536	5.79817	44	10281	209
54	3	2156.16	sequential	11	12,5	70	69.9922	1.42873	20.0028	28.5786	100	1.00371	5.178	7.572	10.858	4.49538	5.21878	42	9510	194
55	3	2156.16	sequential	11	12,5	60	59.483	1.68115	20.0061	33.6333	100	1.00696	3.732	5.806	8.837	3.66743	4.35472	36	8711	144
56	3	2156.16	sequential	11	12,5	50	49.6767	2.01302	20.0048	40.27	100	1.00139	2.606	4.015	6.321	2.85827	3.36081	33	7748	114
57	3	2156.16	sequential	11	12,5	40	47.083	2.12391	20.0053	42.4894	100	1.00417	2.506	3.829	5.951	2.76443	3.2379	29	7559	93
58	3	2156.16	sequential	12	15	80	74.4933	1.3424	20.0039	26.8533	100	1.02319	6.401	9.877	14.588	5.45467	6.13993	28	7416	84
59	3	2156.16	sequential	12	15	70	69.7389	1.43392	20.0051	28.6857	100	1.00835	3.433	5.442	8.819	3.49494	4.1593	25	6001	69
60	3	2156.16	sequential	12	15	60	64.047	1.56135	20.0047	31.2344	100	1.01391	2.815	4.166	6.379	2.89204	3.41959	23	5268	66
61	3	2156.16	sequential	13	5 & 12,5	90	89.5716	1.11642	20.0043	22.3333	100	1.01113	3.461	5.058	7.719	3.30917	3.94289	72	24757	294
62	3	2156.16	sequential	13	5 & 12,5	80	79.7321	1.2542	20.0028	25.0875	100	1.00835	2.925	4.357	6.741	2.99586	3.54872	72	22393	267
63	3	2156.16	sequential	13	5 & 12,5	70	70.206	1.42438	20.0087	28.5	100	1.00186	2.651	4.001	6.303	2.85046	3.35096	67	19167	242
64	3	2156.16	sequential	13	5 & 12,5	60	60.3219	1.65777	20.0068	33.1667	100	1.00093	2.378	3.684	5.81	2.68953	3.13186	65	16026	241
65	3	2156.16	sequential	13	5 & 12,5	50	52.2681	1.91321	20.0026	38.2692	100	1.00603	2.368	3.658	5.844	2.6805	3.12466	63	15721	239
66	3	2156.16	sequential	14	IRIS (5 ... 15)	90	88.4778	1.13023	20.0019	22.6067	100	1.04545	4.555	6.349	9.025	3.77329	4.52906	59	16319	303
67	3	2156.16	sequential	14	IRIS (5 ... 15)	80	79.6472	1.25554	20.0014	25.1125	100	1.00649	3.241	4.716	6.961	3.16682	3.76272	48	12938	215
68	3	2156.16	sequential	14	IRIS (5 ... 15)	70	69.6254	1.43626	20.0024	28.7286	100	1.00788	2.868	4.189	6.309	2.91993	3.44948	41	10275	177
69	3	2156.16	sequential	14	IRIS (5 ... 15)	60	59.8166	1.67178	20.0037	33.4417	100	1.00788	2.695	3.984	6.061	2.82559	3.32444	37	8997	155
70	3	2156.16	sequential	14	IRIS (5 ... 15)	50	49.9528	2.00189	20.0011	40.04	100	1.00371	2.458	3.706	5.764	2.70887	3.16145	37	8870	150
71	3	2156.16	sequential	14	IRIS (5 ... 15)	40	46.7787	2.13772	20.0054	42.766	100	1.00788	2.448	3.702	5.756	2.69581	3.14779	38	9814	146
72	4	7769.96	sequential	15	10	70	68.0295	1.46995	20.0087	29.4118	100	1.09858	9.599	14.231	22.341	2.57744	4.7046	67	24987	288
73	4	7769.96	sequential	15	10	60	61.3373	1.63033	20	32.6066	100	1.09189	9.213	13.912	22.161	2.55563	4.64597	67	24959	291
74	4	7769.96	sequential	16	12,5	90	87.01	1.14929	20.0023	22.9885	100	1.1758	18.243	24.657	35.037	3.54926	6.81343	61	20255	258
75	4	7769.96	sequential	16	12,5	80	78.1409	1.27974	20.0061	25.6026	100	1.09807	12.448	17.647	25.935	2.97902	5.56331	56	17857	258
76	4	7769.96	sequential	16	12,5	70	69.111	1.44695	20.0021	28.942	100	1.09151	10.287	14.885	22.696	2.67127	4.90244	53	16988	218
77	4	7769.96	sequential	16	12,5	60	60.4281	1.65486	20.0017	33.1	100	1.06306	9.259	13.706	21.349	2.6	4.70336	52	16704	218
78	4	7769.96	sequential	16	12,5	50	52.7028	1.89743	20.0022	37.9528	100	1.06293	8.949	13.495	21.221	2.57477	4.64721	53	16784	228
79	4	7769.96	sequential	17	15	90	86.9187	1.1505	20.0013	23.0115	100	1.13822	19.36	26.438	37.184	3.86793	7.30903	53	14415	249
80	4	7769.96	sequential	17	15	80	79.4275	1.25901	20.0077	25.1899	100	1.07001	14.407	19.925	28.752	3.33113	6.20159	50	12917	210
81	4	7769.96	sequential	17	15	70	70.1184	1.42616	20.0038	28.5286	100	1.05109	12.526	17.569	25.8	3.10261	5.72803	49	12370	197
82	4	7769.96	sequential	17	15	60	60.0799	1.66445	20.0066	33.3	100	1.05277	11.49	16.362	24.282	2.95012	5.42738	48	12137	189
83	4	7769.96	sequential	17	15	50	49.9733	2.00107	20.0043	40.03	100	1.05753	10.684	15.448	23.236	2.82561	5.17932	47	11993	187
84	4	7769.96	sequential	17	15	40	39.8351	2.51035	20.0022	50.2125	100	1.05933	9.488	13.999	21.629	2.64476	4.79612	47	11831	178
85	4	7769.96	sequential	18	20	90	86.4444	1.15681	20.0028	23.1395	100	1.16808	31.615	41.283	56.129	5.40469	9.76867	36	9991	106
86	4	7769.96	sequential	18	20	80	79.3981	1.25948	20.0034	25.1938	100	1.07851	26.856	36.089	49.007	5.23377	9.27669	45	9346	192
87	4	7769.96	sequential	18	20	70	68.4163	1.46164	20.0017	29.2353	100	1.08121	20.137	29.232	41.171	4.40448	8.06089	42	8539	177
88	4	7769.96	sequential	18	20	60	58.6739	1.70434	20.0038	34.0932	100	1.07233	13.054	20.461	31.526	3.38826	6.31284	38	7610	139
89	4	7769.96	sequential	18	20	50	49.5939	2.01638	20.0012	40.33	100	1.07079	9.439	14.189	21.925	2.6393	4.80138	31	6716	90
90	4	7769.96	sequential	19	25	90	76.067	1.31463	20.0076	26.3026	100	1.1	10.475	15.183	23.125	2.6855	4.94634	22	4260	57
91	4	7769.96	sequential	19	25	80	75.6089	1.3226	20.0065	26.4605	100	1.10167	10.414	15.002	22.623	2.66028	4.89345	21	4231	54
92	4	7769.96	sequential	19	25	70	74.0878	1.34975	20.0037	27	100	1.0982	10.668	15.307	22.989	2.70444	4.98496	23	4299	63
93	4	7769.96	sequential	19	25	60	71.8643	1.39151	20.0022	27.8333	100	1.1018	11.512	16.592	24.766	2.84558	5.29278	23	4413	70
94	4	7769.96	sequential	20	5 & 20	90	87.7138	1.14007	20.0047	22.8068	100	1.07336	15.109	22.852	34.495	3.6717	6.8277	73	29047	280
95	4	7769.96	sequential	20	5 & 20	80	77.675	1.28742	20.0013	25.75	100	1.04106	9.135	13.908	22.177	2.67994	4.84439	76	31023	293
96	4	7769.96	sequential	20	5 & 20	70	68.9107	1.45115	20.0041	29.029	100	1.04286	8.823	13.454	21.385	2.61928	4.71561	65	24622	242
97	4	7769.96	sequential	20	5 & 20	60	59.4311	1.68262	20.0051	33.661	100	1.04427	8.538	13.11	20.912	2.57333	4.61667	61	19559	235
98	4	7769.96	sequential	20	5 & 20	50	55.2514	1.80991	20.001	36.2	100	1.05328	8.538	13.117	20.728	2.55217	4.58284	54	15325	194
99	4	7769.96	sequential	21	7,5 & 15	90	89.4945	1.11739	20.0005	22.3483	100	1.04968	12.451	17.749	26.19	3.12886	5.77669	71	21166	290
100	4	7769.96	sequential	21	7,5 & 15	80	79.6324	1.25577	20.0027	25.1188	100	1.05084	10.306	15.133	22.966	2.80502	5.12538	69	20946	287
101	4	7769.96	sequential	21	7,5 & 15	70	70.6654	1.41512	20.0053	28.3099	100	1.0471	10.152	14.874	22.701	2.78306	5.07327	61	19074	257
102	4	7769.96	sequential	21	7,5 & 15	60	60.3822	1.65612	20.0066	33.1333	100	1.0529	9.581	14.275	22.07	2.69466	4.89443	62	18901	249
103	4	7769.96	sequential	21	7,5 & 15	50	50.1799	1.99283	20.0017	39.86	100	1.05483	9.28	13.97	21.753	2.65251	4.8062	60	17737	233
104	4	7769.96	sequential	21	7,5 & 15	40	40.1981	2.48768	20.0036	49.7625	100	1.05109	8.66	13.26	21.072	2.575	4.6304	58	16479	219
105	4	7769.96	sequential	22	IRIS (5 ... 25)	90	88.7702	1.1265	20.0032	22.5337	100	1.05817	11.546	16.359	23.986	2.93469	5.40528	69	20815	299
106	4	7769.96	sequential	22	IRIS (5 ... 25)	80	79.151	1.26341	20.0032	25.2722	100	1.05676	9.315	13.516	20.34	2.59238	4.6772	66	20444	267
107	4	7769.96	sequential	22	IRIS (5 ... 25)	70	69.4873	1.43911	20.0024	28.7857	100	1.0462	8.571	12.642	19.469	2.51101	4.4804	61	18885	233
108	4	7769.96	sequential	22	IRIS (5 ... 25)	60	59.9032	1.66936	20.0027	33.3917	100	1.04801	8.354	12.56	19.524	2.49662	4.45051	58	18169	227
109	4	7769.96	sequential	22	IRIS (5 ... 25)	50	50.0691	1.99724	20.0026	39.95	100	1.05804	8.19	12.327	19.483	2.44459	4.34586	51	16194	215
110	4	7769.96	sequential	22	IRIS (5 ... 25)	40	48.0284	2.0821	20.0018	41.6458	100	1.05367	8.337	12.654	19.879	2.49469	4.45413	55	18439	241
