# Supplementary material for: Impact of prescription isodose level and collimator selection on dose homogeneity and plan quality in robotic radiosurgery
Source: Strahlenther Onkol. 2021 Dec 9;198(5):484–96. doi: 10.1007/s00066-021-01872-4 (PMC9038902; doi:10.1007/s00066-021-01872-4)
Supplement: Supplementary file 4 — Tab. S3 [file 66_2021_1872_MOESM4_ESM.xlsx]

## Sheet: Tabelle1
non-isocentric irradiation of four clinical targets
Plan_Num	Pat_Num	PTV [mm³]	Mode	Collimator Setting	Collimators [mm]	PIL_plan [%]	PIL_result [%]	HI	D_min [Gy]	D_max [Gy]	Coverage [%]	nCI	V_12Gy [Gy]	V_10Gy [Gy]	V_8Gy [Gy]	V_4Gy [Gy]	GI	GM [mm]	Time [min]	Total_MU	n_Beams
1	1	501.56	VOLO	1	5	50	57.6	1.74	19.46	34.72	99.53	1.23	1.115	1.637	2.504	9.161	3.49094	2.72336	54	22054	215
2	1	501.56	VOLO	1	5	60	60.7	1.65	19.56	32.95	99.45	1.23	1.132	1.663	2.536	9.295	3.54768	2.76324	55	22184.7	225
3	1	501.56	VOLO	1	5	65	65.4	1.53	19.52	30.58	99.53	1.23	1.154	1.688	2.578	9.55	3.59019	2.7946	55	22331	228
4	1	501.56	VOLO	1	5	70	70	1.43	19.61	28.57	99.61	1.23	1.175	1.715	2.605	9.375	3.63577	2.82779	54	22299.1	219
5	1	501.56	VOLO	1	5	80	79.3	1.26	19.62	25.22	99.45	1.2	1.279	1.846	2.75	9.851	3.93414	3.02195	55	22849.8	227
6	1	501.56	VOLO	1	5	90	86.6	1.15	19.63	23.09	99.45	1.2	1.455	2.064	3.074	10.842	4.31281	3.27591	57	23881.6	234
7	1	501.56	VOLO	1	5	90(weight 3)	87.6	1.14	19.5	22.83	99.45	1.18	1.453	2.064	3.068	11.014	4.39564	3.30773	57	23815.7	238
8	1	501.56	VOLO	2	7,5	50	53.9	1.86	19.28	37.11	99.45	1.4	1.362	1.96	2.927	9.499	3.54998	2.88552	32	10660.1	107
9	1	501.56	VOLO	2	7,5	60	56	1.79	19.12	35.71	99.53	1.39	1.407	2.015	2.99	9.519	3.65542	2.9598	33	10853.6	121
10	1	501.56	VOLO	2	7,5	65	60	1.67	19.16	33.33	99.53	1.36	1.486	2.122	3.125	9.678	3.90239	3.11986	34	11127.4	134
11	1	501.56	VOLO	2	7,5	70	64	1.56	19.34	31.25	99.45	1.34	1.579	2.235	3.283	9.689	4.12119	3.26503	34	11384	128
12	1	501.56	VOLO	2	7,5	80	71.4	1.4	19.51	28.01	99.45	1.38	1.781	2.5	3.625	10.021	4.38686	3.48227	35	11945.1	134
13	1	501.56	VOLO	2	7,5	90	77.5	1.29	19.55	25.81	99.53	1.42	1.971	2.724	3.931	11.442	4.58116	3.64737	35	12426.9	129
14	1	501.56	VOLO	2	7,5	90(weight 3)	78.8	1.27	19.59	25.38	99.45	1.44	2.03	2.815	4.045	11.347	4.6287	3.69995	35	12570.6	127
15	1	501.56	VOLO	3	5 & 7,5	50	58.6	1.71	19.38	34.13	99.53	1.25	1.164	1.695	2.56	10.024	3.55171	2.77952	49	17201.8	162
16	1	501.56	VOLO	3	5 & 7,5	60	60.3	1.66	19.43	33.17	99.45	1.24	1.159	1.695	2.555	10.011	3.55893	2.78241	49	17513.1	175
17	1	501.56	VOLO	3	5 & 7,5	65	65	1.54	19.53	30.77	99.61	1.24	1.193	1.741	2.619	10.746	3.63641	2.83862	50	18030.5	174
18	1	501.56	VOLO	3	5 & 7,5	70	70	1.43	19.5	28.57	99.53	1.23	1.199	1.748	2.619	11.429	3.69218	2.87058	52	18748.4	183
19	1	501.56	VOLO	3	5 & 7,5	80	79.1	1.26	19.63	25.28	99.53	1.21	1.297	1.867	2.79	12.178	3.94222	3.03466	54	19185.3	195
20	1	501.56	VOLO	3	5 & 7,5	90	86.7	1.15	19.6	23.07	99.53	1.2	1.457	2.07	3.062	13.395	4.31131	3.2763	54	19545.3	205
21	1	501.56	VOLO	3	5 & 7,5	90(weight 3)	86.7	1.15	19.61	23.07	99.53	1.21	1.497	2.119	3.111	13.851	4.34874	3.31243	54	19179.8	198
22	2	924.79	VOLO	4	5	50	58.2	1.72	19.8	34.36	99.73	1.08	1.464	2.138	3.24	11.057	3.38187	3.10122	68	29060	291
23	2	924.79	VOLO	4	5	60	62.4	1.6	19.78	32.05	98.9	1.1	1.46	2.131	3.218	10.978	3.37687	3.10129	68	29046	300
24	2	924.79	VOLO	4	5	65	67.5	1.48	19.8	29.63	99.91	1.09	1.504	2.203	3.312	11.093	3.41012	3.13676	69	29126	300
25	2	924.79	VOLO	4	5	70	72.1	1.39	19.72	27.74	99.36	1.07	1.558	2.229	3.357	11.347	3.51367	3.2085	68	29363.3	288
26	2	924.79	VOLO	4	5	80	82	1.22	19.65	24.39	99.82	1.06	1.671	2.368	3.478	11.604	3.73209	3.38486	68	29565	288
27	2	924.79	VOLO	4	5	90	88.2	1.13	19.21	22.68	99.54	1.07	1.957	2.74	3.978	13.359	4.18204	3.76219	71	32089.6	286
28	2	924.79	VOLO	4	5	90(weight 3)	89.6	1.12	19.37	22.32	99.36	1.08	1.995	2.801	4.044	13.429	4.21506	3.79558	72	32320.4	298
29	2	924.79	VOLO	5	7,5	50	59.9	1.67	19.49	33.39	99.45	1.14	1.827	2.572	3.716	10.874	3.71604	3.45435	42	14364.2	169
30	2	924.79	VOLO	5	7,5	60	61.1	1.64	19.54	32.73	99.45	1.13	1.835	2.603	3.746	10.908	3.78323	3.49766	42	14455.4	171
31	2	924.79	VOLO	5	7,5	65	65.6	1.52	19.41	30.49	99.45	1.13	1.937	2.716	3.895	11.304	3.91563	3.61301	43	14623.9	183
32	2	924.79	VOLO	5	7,5	70	70.7	1.41	19.47	28.29	99.45	1.11	1.977	2.763	3.935	11.325	4.03528	3.69534	43	14761.4	182
33	2	924.79	VOLO	5	7,5	80	79.4	1.26	19.43	25.19	99.54	1.08	2.127	2.946	4.172	11.916	4.36694	3.92636	44	15059.2	193
34	2	924.79	VOLO	5	7,5	90	85.9	1.16	19.66	23.28	99.45	1.12	2.399	3.277	4.583	13.134	4.6451	4.17785	45	15892	197
35	2	924.79	VOLO	5	7,5	90(weight 3)	87.8	1.14	19.49	22.78	99.45	1.12	2.448	3.349	4.676	13.488	4.74034	4.24602	46	16035.2	204
36	2	924.79	VOLO	6	10	50	57.7	1.73	19.74	34.66	99.54	1.24	2.238	3.154	4.475	12.119	3.98981	3.80057	31	9618.5	111
37	2	924.79	VOLO	6	10	60	58.6	1.71	19.81	34.13	99.54	1.23	2.262	3.174	4.511	12.331	4.07936	3.85877	31	9804	117
38	2	924.79	VOLO	6	10	65	61.9	1.62	19.87	32.31	99.45	1.24	2.461	3.429	4.828	12.91	4.32265	4.06799	32	10194.3	122
39	2	924.79	VOLO	6	10	70	66.3	1.51	19.74	30.17	99.54	1.2	2.595	3.608	5.036	13.503	4.67705	4.30683	32	10443.4	119
40	2	924.79	VOLO	6	10	80	73.8	1.36	19.75	27.1	99.45	1.2	2.987	4.053	5.56	14.852	5.18542	4.6784	35	11051.3	139
41	2	924.79	VOLO	6	10	90	80.2	1.25	19.78	24.94	99.54	1.24	3.365	4.491	6.068	16.341	5.47721	4.93752	34	11457.7	130
42	2	924.79	VOLO	6	10	90(weight 3)	83.2	1.2	19.64	24.04	99.45	1.24	3.555	4.709	6.334	17.371	5.77851	5.13515	35	11699.2	136
43	2	924.79	VOLO	7	5 & 7,5	50	60.2	1.66	19.58	33.22	99.63	1.09	1.565	2.246	3.33	10.442	3.51641	3.23106	56	19449.6	211
44	2	924.79	VOLO	7	5 & 7,5	60	62.1	1.61	19.66	32.21	99.54	1.1	1.566	2.287	3.388	10.509	3.50485	3.2311	55	19185.4	210
45	2	924.79	VOLO	7	5 & 7,5	65	67.3	1.49	19.57	29.72	99.36	1.1	1.583	2.27	3.361	10.386	3.51391	3.23588	57	19552.1	215
46	2	924.79	VOLO	7	5 & 7,5	70	72	1.39	19.63	27.78	99.45	1.08	1.631	2.355	3.437	10.568	3.68154	3.35859	55	18662.3	216
47	2	924.79	VOLO	7	5 & 7,5	80	81.5	1.23	19.47	24.54	99.36	1.06	1.761	2.502	3.626	11.089	3.92581	3.54323	59	19674.6	237
48	2	924.79	VOLO	7	5 & 7,5	90	89	1.12	19.37	22.47	99.45	1.07	1.999	2.812	4.047	12.068	4.26187	3.81871	59	21050	229
49	2	924.79	VOLO	7	5 & 7,5	90(weight 3)	89.9	1.11	19.4	22.25	99.54	1.07	2.115	2.928	4.199	12.598	4.3773	3.91664	61	20936	248
50	2	924.79	VOLO	8	5 & 10	50	63.4	1.58	19.34	31.55	99.45	1.11	1.638	2.387	3.535	10.688	3.60833	3.33214	48	15022.3	175
51	2	924.79	VOLO	8	5 & 10	60	64.5	1.55	19.39	31.01	99.54	1.11	1.664	2.417	3.571	10.643	3.65438	3.36697	47	15313.8	169
52	2	924.79	VOLO	8	5 & 10	65	66.6	1.5	19.34	30.03	99.45	1.11	1.668	2.42	3.575	10.714	3.64292	3.36042	48	15623	173
53	2	924.79	VOLO	8	5 & 10	70	71.6	1.4	19.45	27.93	99.36	1.11	1.678	2.422	3.577	10.801	3.64479	3.35807	51	16060.3	195
54	2	924.79	VOLO	8	5 & 10	80	80.7	1.24	19.33	24.78	99.36	1.07	1.841	2.627	3.849	11.461	4.01295	3.62735	54	17713.6	209
55	2	924.79	VOLO	8	5 & 10	90	89.1	1.12	19.4	22.45	99.45	1.07	2.178	3.048	4.349	12.881	4.55542	4.04843	58	19502	234
56	2	924.79	VOLO	8	5 & 10	90(weight 3)	90.1	1.11	19.45	22.2	99.45	1.07	2.189	3.037	4.319	12.819	4.5016	4.02025	59	19468.8	249
57	2	924.79	VOLO	9	7,5 & 10	50	60.6	1.65	19.6	33	99.45	1.15	1.869	2.655	3.822	11.064	3.74717	3.49301	41	12711	143
58	2	924.79	VOLO	9	7,5 & 10	60	60.9	1.64	19.42	32.84	99.63	1.15	1.888	2.677	3.854	10.978	3.79733	3.53485	41	12259.2	142
59	2	924.79	VOLO	9	7,5 & 10	65	65.4	1.53	19.37	30.58	99.54	1.14	1.927	2.722	3.912	11.283	3.87157	3.58257	42	12729	145
60	2	924.79	VOLO	9	7,5 & 10	70	70.3	1.42	19.53	28.45	99.45	1.13	1.974	2.775	3.974	11.433	4.00392	3.68776	42	13001.5	148
61	2	924.79	VOLO	9	7,5 & 10	80	79.3	1.26	19.47	25.22	99.36	1.11	2.201	3.058	4.327	12.288	4.43586	4.00565	45	13591.2	167
62	2	924.79	VOLO	9	7,5 & 10	90	87.1	1.15	19.54	22.96	99.54	1.1	2.519	3.425	4.773	13.474	4.87397	4.32393	47	14771.5	182
63	2	924.79	VOLO	9	7,5 & 10	90(weight 3)	88.5	1.13	19.52	22.6	99.45	1.09	2.588	3.511	4.869	13.675	5.06138	4.43736	47	14623	179
64	3	2005.08	VOLO	10	5	60	66.2	1.51	19.71	30.21	99.53	1.13	3.232	4.886	7.939	37.838	3.17247	3.80934	86	40526.5	352
65	3	2005.08	VOLO	10	5	65	67.2	1.49	19.63	29.76	99.47	1.13	3.369	5.109	8.261	37.024	3.2879	3.95283	87	41296	356
66	3	2005.08	VOLO	10	5	50	68.2	1.47	19.5	29.33	99.47	1.13	3.244	4.886	7.902	35.587	3.19429	3.83232	86	40580.5	356
67	3	2005.08	VOLO	10	5	70	72.2	1.39	19.61	27.7	99.49	1.14	3.421	5.151	8.286	37.428	3.27173	3.94355	87	41220.6	357
68	3	2005.08	VOLO	10	5	80	81.4	1.23	19.64	24.57	99.55	1.12	3.541	5.235	8.305	36.836	3.35674	4.02718	87	41141.6	360
69	3	2005.08	VOLO	10	5	90	87.9	1.14	19.4	22.75	99.51	1.11	3.946	5.746	9.104	40.267	3.62479	4.32865	87	42379	359
70	3	2005.08	VOLO	10	5	90(weight 3)	88.7	1.13	19.5	22.55	99.49	1.16	4.095	5.945	9.328	41.012	3.59222	4.35018	89	42944.7	358
71	3	2005.08	VOLO	11	7,5	50	59	1.69	18.76	33.9	99.47	1.17	3.744	5.425	8.299	30.361	3.31113	4.0274	52	20044.1	217
72	3	2005.08	VOLO	11	7,5	60	61	1.64	18.95	32.79	99.49	1.17	3.785	5.435	8.184	29.93	3.31594	4.03421	53	20046	228
73	3	2005.08	VOLO	11	7,5	65	65.6	1.52	18.96	30.49	99.51	1.16	3.877	5.591	8.486	31.274	3.40905	4.13681	54	20081.8	235
74	3	2005.08	VOLO	11	7,5	70	70.7	1.41	18.99	28.29	99.45	1.15	3.955	5.669	8.592	31.6	3.50771	4.23639	53	20241	231
75	3	2005.08	VOLO	11	7,5	80	78.7	1.27	18.93	25.41	99.53	1.16	4.247	5.969	8.858	33.162	3.61749	4.37733	55	20610.9	240
76	3	2005.08	VOLO	11	7,5	90	85.9	1.16	18.94	23.28	99.55	1.16	4.839	6.702	9.771	36.225	3.9387	4.74792	56	21675.7	245
77	3	2005.08	VOLO	11	7,5	90(weight 3)	86.4	1.16	18.72	23.15	99.45	1.18	4.929	6.814	9.979	36.334	3.94809	4.77486	57	21966.2	261
78	3	2005.08	VOLO	12	10	50	60.8	1.64	18.34	32.89	99.49	1.27	4.605	6.525	9.72	34.78	3.54228	4.42605	38	13417.1	146
79	3	2005.08	VOLO	12	10	60	60.9	1.64	18.42	32.84	99.51	1.27	4.615	6.534	9.628	32.891	3.52634	4.41244	38	13402.3	148
80	3	2005.08	VOLO	12	10	65	62.9	1.59	18.06	31.8	99.49	1.27	4.619	6.567	9.791	33.57	3.56957	4.4545	39	13368.5	152
81	3	2005.08	VOLO	12	10	70	66.8	1.5	18.32	29.94	99.51	1.28	4.765	6.746	9.957	33.977	3.61636	4.5221	38	13469.8	149
82	3	2005.08	VOLO	12	10	80	76	1.32	18.06	26.32	99.51	1.25	4.965	6.965	10.235	34.281	3.7765	4.68808	39	13663.8	152
83	3	2005.08	VOLO	12	10	90	82.6	1.21	18.61	24.21	99.51	1.26	5.38	7.476	10.875	36.852	3.99255	4.93233	40	14076.3	159
84	3	2005.08	VOLO	12	10	90(weight 3)	83.6	1.2	18.15	23.92	99.49	1.28	5.516	7.626	11.098	38.378	4.00629	4.97198	41	14248.7	167
85	3	2005.08	VOLO	13	12,5	50	54.7	1.83	18.08	36.56	99.49	1.49	5.813	8.198	11.984	40.21	3.59313	4.73588	30	9865	103
86	3	2005.08	VOLO	13	12,5	60	55.3	1.81	18.15	36.17	99.47	1.48	5.725	8.03	11.73	39.656	3.56559	4.68481	29	9852.6	98
87	3	2005.08	VOLO	13	12,5	65	57.7	1.73	18.01	34.66	99.49	1.46	5.836	8.184	11.992	41.602	3.67404	4.80005	30	9879.5	109
88	3	2005.08	VOLO	13	12,5	70	60.6	1.65	18.28	33	99.51	1.48	6.133	8.572	12.4	42.831	3.77174	4.9423	29	10056.2	102
89	3	2005.08	VOLO	13	12,5	80	68.2	1.47	18.22	29.33	99.51	1.44	6.5	8.951	12.751	42.615	4.02797	5.20291	31	10288.4	114
90	3	2005.08	VOLO	13	12,5	90	74.4	1.34	18.67	26.88	99.51	1.49	7.141	9.694	13.653	46.144	4.17411	5.43604	32	10723.8	117
91	3	2005.08	VOLO	13	12,5	90(weight 3)	77.2	1.3	18.39	25.91	99.49	1.48	7.309	9.984	14.114	47.332	4.33744	5.6032	32	10891.3	117
92	3	2005.08	VOLO	14	5 & 7,5	50	60	1.67	19.26	33.33	99.51	1.14	3.491	5.133	7.988	31.931	3.26552	3.93419	70	25380.2	287
93	3	2005.08	VOLO	14	5 & 7,5	60	62.4	1.6	19.6	32.05	99.57	1.13	3.417	5.054	7.908	31.044	3.23494	3.89124	68	25144.6	275
94	3	2005.08	VOLO	14	5 & 7,5	65	67.2	1.49	19.48	29.76	99.57	1.13	3.526	5.191	8.026	30.76	3.31829	3.98984	70	25610.8	285
95	3	2005.08	VOLO	14	5 & 7,5	70	72.5	1.38	19.36	27.59	99.44	1.12	3.501	5.141	7.968	31	3.31081	3.97217	69	25768.6	276
96	3	2005.08	VOLO	14	5 & 7,5	80	81.8	1.22	19.34	24.45	99.53	1.11	3.702	5.359	8.195	32.032	3.45061	4.1275	74	26824.6	297
97	3	2005.08	VOLO	14	5 & 7,5	90	89.2	1.12	19.13	22.42	99.49	1.1	4.187	5.96	9.041	35.037	3.77231	4.48747	72	27789.6	292
98	3	2005.08	VOLO	14	5 & 7,5	90(weight 3)	89.7	1.11	19.42	22.3	99.47	1.11	4.271	6.064	9.125	35.827	3.82391	4.54452	72	27249.1	287
99	3	2005.08	VOLO	15	5 & 10	50	60.2	1.66	19.17	33.22	99.49	1.14	3.513	5.173	7.982	29.53	3.26141	3.93299	56	20059.6	219
100	3	2005.08	VOLO	15	5 & 10	60	61.8	1.62	19.16	32.36	99.49	1.14	3.65	5.341	8.127	30.959	3.35704	4.04681	59	20824	224
101	3	2005.08	VOLO	15	5 & 10	65	66.5	1.5	19.06	30.08	99.49	1.14	3.738	5.44	8.232	30.085	3.39154	4.09193	55	19010.3	209
102	3	2005.08	VOLO	15	5 & 10	70	71.3	1.4	18.87	28.05	99.47	1.13	3.863	5.636	8.604	32.053	3.50538	4.21772	56	20150.9	211
103	3	2005.08	VOLO	15	5 & 10	80	81.2	1.23	19.28	24.63	99.55	1.13	3.881	5.6	8.44	32.82	3.52656	4.23353	60	20972.2	238
104	3	2005.08	VOLO	15	5 & 10	90	88.5	1.13	19.16	22.6	99.53	1.12	4.307	6.13	9.187	33.255	3.79995	4.53443	65	22381.2	272
105	3	2005.08	VOLO	15	5 & 10	90(weight 3)	89	1.12	19.16	22.47	99.49	1.12	4.334	6.129	9.139	33.757	3.81797	4.55705	63	22048	252
106	3	2005.08	VOLO	16	5 & 12,5	60	61	1.64	18.98	32.79	99.55	1.15	3.966	5.763	8.738	32.265	3.48126	4.2189	48	16112.4	177
107	3	2005.08	VOLO	16	5 & 12,5	50	61.6	1.62	19.06	32.47	99.51	1.16	3.964	5.798	8.813	32.515	3.49543	4.24841	49	17021.2	172
108	3	2005.08	VOLO	16	5 & 12,5	65	65.6	1.52	18.73	30.49	99.51	1.16	3.979	5.846	8.912	32.636	3.50322	4.24947	48	16419.8	168
109	3	2005.08	VOLO	16	5 & 12,5	70	71.3	1.4	18.77	28.05	99.49	1.15	4.047	5.902	8.957	33.8	3.59885	4.34485	51	17094.6	186
110	3	2005.08	VOLO	16	5 & 12,5	80	80.9	1.24	19.14	24.72	99.45	1.11	4.012	5.862	8.949	32.61	3.68072	4.39574	57	19464.8	224
111	3	2005.08	VOLO	16	5 & 12,5	90	88.7	1.13	19.16	22.55	99.49	1.12	4.472	6.411	9.624	35.311	3.9342	4.67895	60	20911	240
112	3	2005.08	VOLO	16	5 & 12,5	90(weight 3)	89.2	1.12	19.02	22.42	99.51	1.13	4.576	6.555	9.85	36.693	4.00241	4.7659	61	20979.1	244
113	3	2005.08	VOLO	17	7,5 & 10	50	58.4	1.71	18.8	34.25	99.49	1.18	3.856	5.577	8.436	29.629	3.35731	4.096	50	16874.4	194
114	3	2005.08	VOLO	17	7,5 & 10	60	60.6	1.65	18.66	33	99.47	1.17	3.863	5.55	8.352	30.444	3.38363	4.11576	50	16915.8	182
115	3	2005.08	VOLO	17	7,5 & 10	65	65.4	1.53	18.65	30.58	99.53	1.16	3.927	5.616	8.426	31.37	3.4087	4.14125	51	16965.5	191
116	3	2005.08	VOLO	17	7,5 & 10	70	70.3	1.42	18.88	28.45	99.51	1.16	4.01	5.719	8.517	31.018	3.47329	4.21605	50	17306.2	187
117	3	2005.08	VOLO	17	7,5 & 10	80	79.4	1.26	18.54	25.19	99.49	1.16	4.275	6.031	9.008	32.368	3.61149	4.37581	51	17233.3	197
118	3	2005.08	VOLO	17	7,5 & 10	90	86.6	1.15	18.85	23.09	99.51	1.16	4.696	6.546	9.67	34.326	3.88614	4.68008	54	17635.5	213
119	3	2005.08	VOLO	17	7,5 & 10	90(weight 3)	87.2	1.15	18.9	22.94	99.51	1.18	4.893	6.748	9.883	35.308	3.91466	4.73953	53	17627.2	200
120	3	2005.08	VOLO	18	7,5 & 12,5	60	60.3	1.66	18.8	33.17	99.47	1.2	3.895	5.641	8.612	30.81	3.33602	4.08703	47	15479.9	169
121	3	2005.08	VOLO	18	7,5 & 12,5	50	63.4	1.58	18.49	31.55	99.55	1.19	4.015	5.743	8.65	31.081	3.3962	4.15529	44	14706.3	155
122	3	2005.08	VOLO	18	7,5 & 12,5	65	65.2	1.53	18.75	30.67	99.53	1.19	3.981	5.747	8.725	30.942	3.38707	4.14514	46	15314.8	170
123	3	2005.08	VOLO	18	7,5 & 12,5	70	69.7	1.43	18.46	28.69	99.49	1.18	4.052	5.766	8.626	30.947	3.42427	4.18208	43	14758.4	158
124	3	2005.08	VOLO	18	7,5 & 12,5	80	78.1	1.28	18.86	25.61	99.51	1.19	4.384	6.205	9.223	32.465	3.59443	4.39901	48	15152.8	184
125	3	2005.08	VOLO	18	7,5 & 12,5	90	86.2	1.16	18.29	23.2	99.49	1.17	4.918	6.801	9.916	35.491	3.93794	4.76032	48	15167.2	187
126	3	2005.08	VOLO	18	7,5 & 12,5	90(weight 3)	86.8	1.15	18.67	23.04	99.51	1.18	4.971	6.847	9.928	34.715	3.95238	4.78612	49	15371.2	186
127	3	2005.08	VOLO	19	5 & 7,5 & 10	50	61.7	1.62	19.27	32.41	99.44	1.13	3.531	5.186	7.923	30.075	3.30449	3.97313	63	21244.7	233
128	3	2005.08	VOLO	19	5 & 7,5 & 10	60	61.9	1.62	19.14	32.31	99.45	1.14	3.568	5.211	7.962	29.282	3.3086	3.98544	63	20392.2	227
129	3	2005.08	VOLO	19	5 & 7,5 & 10	65	67	1.49	19.32	29.85	99.53	1.13	3.588	5.271	8.15	30.146	3.35187	4.03153	63	20376.9	226
130	3	2005.08	VOLO	19	5 & 7,5 & 10	70	72.1	1.39	19.24	27.74	99.57	1.12	3.616	5.307	8.179	30.269	3.38318	4.05846	65	20902.8	236
131	3	2005.08	VOLO	19	5 & 7,5 & 10	80	81.2	1.23	19.02	24.63	99.45	1.11	3.89	5.648	8.571	32.329	3.5981	4.29379	65	21132.6	244
132	3	2005.08	VOLO	19	5 & 7,5 & 10	90	88.7	1.13	19.18	22.55	99.51	1.11	4.317	6.126	9.187	34.284	3.83054	4.55435	68	22252.2	254
133	3	2005.08	VOLO	19	5 & 7,5 & 10	90(weight 3)	89.3	1.12	19.13	22.4	99.49	1.11	4.358	6.159	9.222	34.265	3.83855	4.57226	69	21947.2	268
134	3	2005.08	VOLO	20	7,5 & 10 & 12,5	50	57.4	1.74	18.74	34.84	99.49	1.19	3.928	5.639	8.487	30.929	3.33811	4.08823	49	14857.6	169
135	3	2005.08	VOLO	20	7,5 & 10 & 12,5	60	60.4	1.66	18.77	33.11	99.51	1.18	3.946	5.663	8.475	30.945	3.37792	4.1239	49	14799.4	166
136	3	2005.08	VOLO	20	7,5 & 10 & 12,5	65	65	1.54	18.37	30.77	99.51	1.17	3.98	5.755	8.649	31.23	3.44731	4.19639	47	14393	152
137	3	2005.08	VOLO	20	7,5 & 10 & 12,5	70	70	1.43	18.8	28.57	99.49	1.17	4.021	5.758	8.66	30.953	3.45696	4.21169	49	14778.2	167
138	3	2005.08	VOLO	20	7,5 & 10 & 12,5	80	79	1.27	18.51	25.32	99.49	1.17	4.272	6.01	8.871	32.672	3.58049	4.35357	51	15305.3	182
139	3	2005.08	VOLO	20	7,5 & 10 & 12,5	90	86.2	1.16	18.73	23.2	99.53	1.17	4.845	6.659	9.687	34.614	3.86702	4.68805	52	15527.2	188
140	3	2005.08	VOLO	20	7,5 & 10 & 12,5	90(weight 3)	86.9	1.15	18.71	23.01	99.49	1.19	4.915	6.805	9.994	34.875	3.90391	4.74128	53	15492.7	195
141	4	5683.2	VOLO	21	7,5	65	66.9	1.49	19.48	29.9	99.88	1.1	7.397	10.664	16.012	57.125	2.76926	4.61748	72	32887	291
142	4	5683.2	VOLO	21	7,5	60	68	1.47	19.43	29.41	99.91	1.09	7.471	10.735	16.261	57.971	2.79927	4.66558	72	33221.7	287
143	4	5683.2	VOLO	21	7,5	50	69.3	1.44	19.43	28.86	99.92	1.1	7.572	10.839	16.344	58.411	2.78736	4.65571	73	33182.8	300
144	4	5683.2	VOLO	21	7,5	70	71.3	1.4	19.58	28.05	99.9	1.11	7.642	10.918	16.375	58.675	2.79835	4.68317	72	33221.9	291
145	4	5683.2	VOLO	21	7,5	80	79.9	1.25	19.64	25.03	99.91	1.1	7.881	11.12	16.536	58.903	2.86473	4.79289	72	33013.1	290
146	4	5683.2	VOLO	21	7,5	90	86.4	1.16	19.45	23.15	99.9	1.11	8.831	12.221	17.907	62.878	3.03461	5.13518	73	34346	292
147	4	5683.2	VOLO	21	7,5	90(weight 3)	87.7	1.14	19.42	22.81	99.9	1.12	8.963	12.358	18.082	65.519	3.03617	5.15327	73	34578.7	292
148	4	5683.2	VOLO	22	10	50	59.6	1.68	19.19	33.56	99.9	1.15	8.231	11.602	17.047	56.349	2.81715	4.78757	57	21532.5	265
149	4	5683.2	VOLO	22	10	60	59.9	1.67	19.3	33.39	99.91	1.15	8.139	11.529	16.954	55.524	2.82561	4.7927	59	21577.3	275
150	4	5683.2	VOLO	22	10	65	64.2	1.56	19.43	31.15	99.9	1.16	8.253	11.617	17.058	55.747	2.82089	4.79419	57	21515.6	260
151	4	5683.2	VOLO	22	10	70	68.5	1.46	19.5	29.2	99.9	1.15	8.391	11.742	17.088	56.255	2.84837	4.84322	59	21501.1	276
152	4	5683.2	VOLO	22	10	80	76	1.32	19.52	26.32	99.9	1.15	8.832	12.16	17.463	56.667	2.93597	5.00463	57	21439.8	265
153	4	5683.2	VOLO	22	10	90	82	1.22	19.46	24.39	99.92	1.17	9.678	13.122	18.499	59.232	3.07243	5.28355	59	21890.4	287
154	4	5683.2	VOLO	22	10	90(weight 3)	83.5	1.2	19.57	23.95	99.9	1.17	10.052	13.631	19.225	63.452	3.13903	5.4178	60	22256.9	281
155	4	5683.2	VOLO	23	12,5	50	49.4	2.02	19.28	40.49	99.9	1.23	8.921	12.434	17.983	58	2.77622	4.81073	43	15112.6	178
156	4	5683.2	VOLO	23	12,5	60	55.9	1.79	19.27	35.78	99.91	1.24	9.168	12.686	18.21	57.471	2.8165	4.89775	43	15127.9	181
157	4	5683.2	VOLO	23	12,5	65	60.6	1.65	19.09	33	99.9	1.23	9.441	12.928	18.427	58.682	2.86109	4.97872	43	15192.2	183
158	4	5683.2	VOLO	23	12,5	70	64.4	1.55	19.13	31.06	99.9	1.23	9.669	13.17	18.685	57.814	2.92285	5.09115	43	15155.3	186
159	4	5683.2	VOLO	23	12,5	80	72.2	1.39	19.15	27.7	99.88	1.23	10.063	13.654	19.279	60.229	2.99995	5.24744	43	15213.5	187
160	4	5683.2	VOLO	23	12,5	90	78.1	1.28	19.06	25.61	99.9	1.23	10.787	14.452	20.086	61.078	3.15984	5.53607	43	15344.9	186
161	4	5683.2	VOLO	23	12,5	90(weight 3)	81.3	1.23	19.13	24.6	99.9	1.22	11.109	14.91	20.75	63.785	3.23935	5.67711	44	15500.8	188
162	4	5683.2	VOLO	24	15	50	47.1	2.12	18.54	42.46	99.9	1.35	10.236	14.141	20.197	63.507	2.803	5.01409	33	11228	123
163	4	5683.2	VOLO	24	15	60	52.4	1.91	19.13	38.17	99.91	1.31	10.216	14.09	20.06	61.518	2.88839	5.1296	34	11021.6	128
164	4	5683.2	VOLO	24	15	65	56.8	1.76	19.12	35.21	99.9	1.28	10.487	14.421	20.287	62.365	3.00068	5.31227	34	10923.4	127
165	4	5683.2	VOLO	24	15	70	59.2	1.69	19.05	33.78	99.9	1.32	11.198	15.153	21.022	64.847	3.03078	5.42397	35	11121.8	140
166	4	5683.2	VOLO	24	15	80	65.7	1.52	19.12	30.44	99.91	1.31	11.888	16.02	21.996	67.995	3.18707	5.70902	35	11220.7	136
167	4	5683.2	VOLO	24	15	90	70.9	1.41	19.17	28.21	99.9	1.33	13	17.178	23.209	70.38	3.31269	5.97606	36	11415.1	149
168	4	5683.2	VOLO	24	15	90(weight 3)	75.5	1.32	19.04	26.49	99.9	1.35	13.766	18.108	24.423	75.502	3.44059	6.23559	36	11691.7	150
169	4	5683.2	VOLO	25	5 & 15	50	50.7	1.97	19.41	39.45	99.91	1.15	7.988	11.365	16.753	54.274	2.77214	4.69268	55	18891.8	210
170	4	5683.2	VOLO	25	5 & 15	60	59.4	1.68	19.32	33.67	99.9	1.12	8.037	11.486	16.852	55.276	2.85181	4.80819	58	20057.9	225
171	4	5683.2	VOLO	25	5 & 15	65	64.2	1.56	19.44	31.15	99.9	1.12	8.111	11.482	16.876	55.765	2.85619	4.81845	63	22411.4	254
172	4	5683.2	VOLO	25	5 & 15	70	69.7	1.43	19.39	28.69	99.91	1.13	8.031	11.497	16.972	57.557	2.84978	4.81028	67	24474.5	270
173	4	5683.2	VOLO	25	5 & 15	80	80	1.25	19.46	25	99.9	1.1	7.986	11.375	16.841	57.124	2.89213	4.85735	73	28560.4	295
174	4	5683.2	VOLO	25	5 & 15	90	85.9	1.16	19.38	23.28	99.9	1.12	8.549	12.039	17.592	59.747	2.9868	5.05148	75	30508.7	295
175	4	5683.2	VOLO	25	5 & 15	90(weight 3)	88	1.14	19.53	22.73	99.9	1.12	8.707	12.266	17.785	60.235	3.00412	5.0933	73	29554.1	290
176	4	5683.2	VOLO	26	7,5 & 12,5	50	57.2	1.75	19.27	34.97	99.9	1.12	7.801	11.031	16.328	54.067	2.7892	4.68996	63	20921.1	274
177	4	5683.2	VOLO	26	7,5 & 12,5	60	62.6	1.6	19.16	31.95	99.9	1.12	7.681	10.922	16.135	54.269	2.76039	4.63401	62	21857.9	258
178	4	5683.2	VOLO	26	7,5 & 12,5	65	65.7	1.52	19.24	30.44	99.91	1.13	7.858	11.091	16.313	54.172	2.80125	4.71408	63	21468.1	270
179	4	5683.2	VOLO	26	7,5 & 12,5	70	70.3	1.42	19.45	28.45	99.9	1.12	7.82	11.017	16.162	53.064	2.7834	4.67519	66	22158.2	285
180	4	5683.2	VOLO	26	7,5 & 12,5	80	79.4	1.26	19.21	25.19	99.91	1.12	8.067	11.253	16.377	53.899	2.84439	4.7863	66	23455	277
181	4	5683.2	VOLO	26	7,5 & 12,5	90	85.4	1.17	19.44	23.42	99.91	1.12	8.839	12.09	17.342	56.964	2.9826	5.05636	68	24426.6	293
182	4	5683.2	VOLO	26	7,5 & 12,5	90(weight 3)	87	1.15	19.47	22.99	99.9	1.14	9.022	12.295	17.664	57.944	2.99061	5.08946	69	24088	295
183	4	5683.2	VOLO	27	7,5 & 15	50	54.5	1.83	19.22	36.7	99.9	1.15	8.013	11.264	16.388	52.808	2.75395	4.66172	54	16580.3	219
184	4	5683.2	VOLO	27	7,5 & 15	60	60	1.67	19.27	33.33	99.9	1.14	7.864	11.145	16.344	51.87	2.76557	4.66083	56	17537.3	233
185	4	5683.2	VOLO	27	7,5 & 15	65	64.8	1.54	19.22	30.86	99.9	1.14	7.879	11.112	16.324	52.857	2.76386	4.65428	57	18130.1	227
186	4	5683.2	VOLO	27	7,5 & 15	70	70.2	1.42	19.41	28.49	99.9	1.13	7.77	10.889	15.96	52.297	2.76922	4.65215	60	19862.1	249
187	4	5683.2	VOLO	27	7,5 & 15	80	78.6	1.27	19.34	25.45	99.88	1.13	8.165	11.36	16.614	54.925	2.83424	4.78767	64	21979.2	278
188	4	5683.2	VOLO	27	7,5 & 15	90	84.8	1.18	19.66	23.58	99.9	1.13	8.878	12.138	17.409	57.002	2.97114	5.04714	64	21746.7	280
189	4	5683.2	VOLO	27	7,5 & 15	90(weight 3)	86.7	1.15	19.43	23.07	99.91	1.15	9.075	12.343	17.614	56.869	2.97393	5.07091	65	21647.9	286
190	4	5683.2	VOLO	28	10 & 15	50	53.1	1.88	19.31	37.66	99.89	1.17	8.111	11.443	16.774	53.704	2.76143	4.69341	50	15433.1	195
191	4	5683.2	VOLO	28	10 & 15	60	58.8	1.7	19.49	34.01	99.9	1.17	8.333	11.657	16.938	54.143	2.78791	4.75449	51	15888.8	209
192	4	5683.2	VOLO	28	10 & 15	65	63.2	1.58	19.29	31.65	99.89	1.18	8.399	11.67	16.948	54.317	2.78507	4.75145	52	16097.9	212
193	4	5683.2	VOLO	28	10 & 15	70	68.4	1.46	19.46	29.24	99.9	1.16	8.416	11.711	16.972	53.908	2.82101	4.80586	54	17131.1	236
194	4	5683.2	VOLO	28	10 & 15	80	76.5	1.31	19.46	26.14	99.9	1.16	8.914	12.179	17.431	54.582	2.91868	4.98522	54	17353.4	221
195	4	5683.2	VOLO	28	10 & 15	90	82.1	1.22	19.36	24.36	99.89	1.17	9.648	13.032	18.366	57.834	3.04679	5.24009	55	17125.6	239
196	4	5683.2	VOLO	28	10 & 15	90(weight 3)	84.1	1.19	19.38	23.78	99.9	1.18	10.005	13.481	18.984	61.301	3.1034	5.3546	55	17359	236
197	4	5683.2	VOLO	29	5 & 10 & 15	50	56.1	1.78	19.27	35.65	99.91	1.13	7.925	11.232	16.553	53.646	2.78494	4.69264	62	18493.5	244
198	4	5683.2	VOLO	29	5 & 10 & 15	60	59.7	1.68	19.18	33.5	99.9	1.14	7.835	11.118	16.352	52.954	2.76521	4.6584	59	18105.9	224
199	4	5683.2	VOLO	29	5 & 10 & 15	65	65.5	1.53	19.48	30.53	99.91	1.12	7.911	11.173	16.436	53.829	2.79926	4.70848	66	20417.6	256
200	4	5683.2	VOLO	29	5 & 10 & 15	70	70.1	1.43	19.35	28.53	99.9	1.12	7.977	11.224	16.4	53.169	2.81659	4.73491	67	20315.4	275
201	4	5683.2	VOLO	29	5 & 10 & 15	80	79.8	1.25	19.17	25.06	99.9	1.1	7.976	11.182	16.357	54.566	2.85782	4.78815	71	24148	282
202	4	5683.2	VOLO	29	5 & 10 & 15	90	87	1.15	19.37	22.99	99.9	1.1	8.468	11.733	16.969	56.592	2.9662	4.99425	74	26912.4	280
203	4	5683.2	VOLO	29	5 & 10 & 15	90(weight 3)	88.8	1.13	19.35	22.52	99.91	1.11	8.601	11.922	17.244	58.129	2.97888	5.02695	73	25248.6	296
204	4	5683.2	VOLO	30	IRIS (7,5 ... 15)	50	54	1.85	19.24	37.04	99.89	1.13	7.707	10.852	15.812	48.065	2.73735	4.60025	55	20335.6	245
205	4	5683.2	VOLO	30	IRIS (7,5 ... 15)	60	60.5	1.65	19.42	33.06	99.9	1.13	7.759	10.864	15.755	47.231	2.74464	4.61171	53	19078.3	242
206	4	5683.2	VOLO	30	IRIS (7,5 ... 15)	65	65.3	1.53	19.34	30.63	99.91	1.14	7.869	10.968	15.838	47.371	2.73401	4.60293	55	19757.4	260
207	4	5683.2	VOLO	30	IRIS (7,5 ... 15)	70	70.1	1.43	19.3	28.53	99.9	1.13	7.876	10.932	15.791	47.093	2.76701	4.6504	54	20467.8	244
208	4	5683.2	VOLO	30	IRIS (7,5 ... 15)	80	78.9	1.27	19.56	25.35	99.9	1.13	8.131	11.144	15.885	47.768	2.79827	4.71571	59	22474.7	272
209	4	5683.2	VOLO	30	IRIS (7,5 ... 15)	90	86.4	1.16	19.68	23.15	99.9	1.14	8.803	11.844	16.601	49.36	2.90026	4.92792	62	24024.9	283
210	4	5683.2	VOLO	30	IRIS (7,5 ... 15)	90(weight 3)	87.2	1.15	19.37	22.94	99.9	1.14	8.953	12.03	16.917	50.457	2.93333	4.988	63	23664.9	299
